# Supplementary material for: Optimized Therapeutic 177Lu-Labeled PSMA-Targeted Ligands with Improved Pharmacokinetic Characteristics for Prostate Cancer
Source: Pharmaceuticals (Basel). 2022 Dec 9;15(12):1530. doi: 10.3390/ph15121530 (PMC9782218; doi:10.3390/ph15121530)
Supplement: Supplementary file 1 [file pharmaceuticals-15-01530-s001.zip]

Archive with 1 entries (1 files):
- pharmaceuticals-2023634-Supplementary Material.pdf
